# Supplementary material for: Physiology and ecology combine to determine host and vector importance for Ross River virus
Source: eLife. 2021 Aug 20;10:e67018. doi: 10.7554/eLife.67018 (PMC8457839; doi:10.7554/eLife.67018)
Supplement: Source data 2. — Shown in Appendix 1—figure 1; summarized in Supplementary file 1. [file elife-67018-data2.zip › human_titre.csv]

host	num_pos	num_tested	titre	day	titre_unit	ref
human	6	14	4.9	0	LD50	rosen 1981
human	22	39	4.4	1	LD50	rosen 1981
human	13	23	4	2	LD50	rosen 1981
human	4	12	3.9	3	LD50	rosen 1981
human	2	6	4.9	4	LD50	rosen 1981
human	1	3	2.5	6	LD50	rosen 1981
human	1	5	4.2	7	LD50	rosen 1981
