# Supplementary material for: Physiology and ecology combine to determine host and vector importance for Ross River virus
Source: eLife. 2021 Aug 20;10:e67018. doi: 10.7554/eLife.67018 (PMC8457839; doi:10.7554/eLife.67018)
Supplement: Source data 4. — Shown in Appendix 1—figure 4; summarized in Supplementary file 2. [file elife-67018-data4.zip]

Archive with 1 entries (1 files):
- mosquito_transmission.csv
