# Supplementary material for: Physiology and ecology combine to determine host and vector importance for Ross River virus
Source: eLife. 2021 Aug 20;10:e67018. doi: 10.7554/eLife.67018 (PMC8457839; doi:10.7554/eLife.67018)
Supplement: Source data 7. — Summarized in Supplementary file 1. [file elife-67018-data7.zip]

Archive with 1 entries (1 files):
- host_seroprevalence.csv
